# Supplementary material for: RBP3-Retinopathy—Inherited High Myopia and Retinal Dystrophy: Genetic Characterization, Natural History, and Deep Phenotyping
Source: Am J Ophthalmol. 2024 Feb;258:119–29. doi: 10.1016/j.ajo.2023.09.025 (PMC11139644; doi:10.1016/j.ajo.2023.09.025)
Supplement: Supplementary file 2 [file mmc2.xlsx]

## Sheet: Sheet1
Variant No	Patient/family number	Nucleotide change (NM_002900.3)	Position	Coding impact	Amino acid change	Location	dbSNP ID	ClinVar ID	Segregation	ACMG Classification								GnomAD allele frequency																		General predisction
										Verdict	Idntified classification rules							Allele frequency (exome)								Allele frequency (genome)							Coverage in gnomAD Exomes samples			MutationTaster			FATHMM			FATHMM MKL			FATHMM XF			CADD	REVEL
											Factor 1	Factor 2	Factor 3	Factor 4	Factor 5	Factor 6	Factor 7	East Asian	South Asian	African	European (Non-Finnish)	Latino	Total	POPMAX Alt Allele Freq (AF)	POPMAX	East Asian	Latino	African	European (Non-Finnish)	Total	POPMAX Alt Allele Freq (AF)	POPMAX	Mean coverage	Median coverage	% of samples over 20x coverage	Prediction	Accuruacy	Converted rankscore	Prediction	Score	Converted rankscore	Prediction	Score	Converted rankscore	Prediction	Score	Converted rankscore	Score	Prediction Cut off = 0.5
1	P06	NM_002900.3:c.160C>T	p.Gln54Ter	nonsense		exon 1 of 4 position 1652 of 3176 (coding, NMD)	rs782574616	964958	Unavailable	Pathogenic	PVS1	PM2	PP5					0	0.0004246	0	0	0	5.174e-05	0.0004246	South Asian	0	0	0	0	1.314e-05	1.314e-05	South Asian	32.2	33	97.82	NA	NA	NA	NA	NA	NA	NA	NA	NA	N	0.081782	0.16553	6.4816	NA
2	P12	NM_002900.3:c.345_349delCTGGC	p.Trp116Alafs*7	frameshift		exon 1 of 4 position 467-471 of 3176 (coding, NMD)	NA	NA	Unavailable	Likely Pathogenic	PVS1	PM2						NA	NA	NA	NA	NA	NA	NA	NA	NA	NA	NA	NA	NA	NA	NA	31.8	33	97.42	NA	NA	NA	NA	NA	NA	NA	NA	NA	NA	NA	NA	5.2579	NA
3	P08	NM_002900.3:c.509G>A	p.Arg170Gln	missense		exon 1 of 4 position 631 of 3176 (coding)	rs782671340	1184596	Unavailable	VUS	PM2	PP5	BP4					5.44e-05	0.000229	6.16e-05	5.28e-05	0	8.75e-05	0.000229	South Asian	NA	NA	NA	NA	NA	NA	NA	31.9	33	97.47	NA	NA	NA	T	-1.37	0.80214	NA	NA	NA	D	0.567730	0.57320	3.45318	NA
4	P12	NM_002900.3:c.632G>A	p.Trp211Ter	nonsense		exon 1 of 4 position 754 of 3176 (coding, NMD)	rs1480910058	838965	Unavailable	Likely Pathogenic	PVS1	PM2	PP5					0	0	0	0	0	0	NA	0	NA	NA	NA	NA	NA	NA	NA	31.9	33	97.59	NA	NA	NA	NA	NA	NA	NA	NA	NA	N	0.073617	0.14730	7.4855	NA
5	P05	NM_002900.3:c.832_834delTTC	p.Phe278del	in frame		exon 1 of 4 position 954-956 of 3176 (coding)	rs782604129	437963	Unavailable	VUS	PM2	PP5						0	3.27e-05	6.38e-05	1.84e-05	2.9e-05	2.04e-05	6.38e-05	African	0	0	2.41e-05	2.94e-05	1.97e-05	2.41e-05	African	31.9	33	97.57	NA	NA	NA	NA	NA	NA	NA	NA	NA	NA	NA	NA	1.63546	NA
6	P11	NM_002900.3:c.1514A>T	p.His505Leu	missense		exon 1 of 4 position 1636 of 3176 (coding)	rs201808774	193241,193241,193241,193241	Unavailable	VUS	PP5							0	0.00275	0	0.0001689	0	0.0007621	0.00275	South Asian	0	0	0	6.501e-05	6.385e-05	NA	NA	31.9	33	97.57	NA	NA	NA	T	-0.05	0.63403	NA	NA	NA	N	0.293841	0.40436	1.04211	NA
7	P03, P04	NM_002900.3:c.1530T>A	p.Tyr510Ter	nonsense		exon 1 of 4 position 1652 of 3176 (coding, NMD)	NA	NA	Completed	Likely Pathogenic	PVS1	PM2						NA	NA	NA	NA	NA	NA	NA	NA	NA	NA	NA	NA	NA	NA	NA	32.2	33	97.82	NA	NA	NA	NA	NA	NA	NA	NA	NA	N	0.214138	0.33964	4.09511	NA
8	P07	NM_002900.3:c.1619T>C	p.Leu540Pro	missense		exon 1 of 4 position 1741 of 3176 (coding)	rs1018184246	NA	Unavailable	VUS	PM2	PP3						0	0	0	0	2.896e-05	4.01e-06	2.896e-05	Latino	NA	NA	NA	NA	NA	NA	NA	32.3	33	98.08	NA	NA	NA	D	-1.62	0.82347	NA	NA	NA	D	0.947563	0.95825	3.97572	NA
9	P11	NM_002900.3:c.2626G>T	p.Ala876Ser	missense		exon 1 of 4 position 2748 of 3176 (coding)	rs138240045	299959,299959	Unavailable	VUS	PM2	BP4						0	0	0	0.000103	0	0.000302	European (Non-Finnish)	0	NA	NA	NA	NA	NA	NA	NA	32.6	33	98.94	NA	NA	NA	T	-0.03	0.63077	NA	NA	NA	N	0.118949	0.23238	0.825762	NA
10	P10	NM_002900.3:c.2824C>T	p.Gln942Ter	nonsense		exon 1 of 4 position 2946 of 3176 (coding, NMD)	NA	1069291	Unavailable	Likely Pathogenic	PVS1	PM2	PP5					NA	NA	NA	NA	NA	NA	NA	NA	NA	NA	NA	NA	NA	NA	NA	32.6	33	98.96	NA	NA	NA	NA	NA	NA	NA	NA	NA	N	0.074207	0.14866	7.09504	NA
11	P09	NM_002900.3:c.3399T>G	p.Tyr1133Ter	nonsense		exon 4 of 4 position 11 of 780 (coding)	rs1555212052	NA	Unavailable	VUS	PVS1 moderate§	PM2						NA	3.27e-05	NA	NA	NA	4.07e-06	NA	NA	NA	NA	NA	NA	NA	NA	NA	31.5	33	97.45	NA	NA	NA	NA	NA	NA	NA	NA	NA	N	0.097501	0.19664	4.68687	NA
12	P01, P02	NM_002900.3:c.3454G>T	p.Glu1152Ter	nonsense		exon 4 of 4 position 66 of 780 (coding)	NA	NA	Completed	VUS	PVS1 moderate§	PM2						NA	NA	NA	NA	NA	NA	NA	NA	NA	NA	NA	NA	NA	NA	NA	31.5	33	97.51	NA	NA	NA	NA	NA	NA	NA	NA	NA	N	0.240989	0.36269	7.82872	NA
[truncated: 22 more columns]
